# Supplementary material for: Inflammasomes in Teleosts: Structures and Mechanisms That Induce Pyroptosis during Bacterial Infection
Source: Int J Mol Sci. 2021 Apr 22;22(9):4389. doi: 10.3390/ijms22094389 (PMC8122782; doi:10.3390/ijms22094389)
Supplement: Supplementary file 1 [file ijms-22-04389-s001.zip]

Archive with 1 entries (1 files):
- ijms-1182325-supplementary.pdf
